# Supplementary material for: Integration of Specific Aeration Demand (SAD) into Flux-Step Test for Submerged Membrane Bioreactor
Source: Membranes (Basel). 2025 Apr 3;15(4):111. doi: 10.3390/membranes15040111 (PMC12029511; doi:10.3390/membranes15040111)
Supplement: Supplementary file 1 [file membranes-15-00111-s001.zip]

Archive with 1 entries (1 files):
- membranes-3476940-supplementary.pdf
